# Supplementary material for: Health and Safety Risk Mitigation among Artisanal and Small-Scale Gold Miners in Zimbabwe
Source: Int J Environ Res Public Health. 2022 Nov 2;19(21):14352. doi: 10.3390/ijerph192114352 (PMC9659187; doi:10.3390/ijerph192114352)
Supplement: Supplementary file 1 [file ijerph-19-14352-s001.zip]

Archive with 1 entries (1 files):
- ijerph-1930423-supplementary.pdf
